# Supplementary material for: Ginkgo Seed as Medicine–Food Homology for Migraine: Network Pharmacology and Molecular Docking Insights
Source: Int J Mol Sci. 2025 Sep 21;26(18):9225. doi: 10.3390/ijms26189225 (PMC12470726; doi:10.3390/ijms26189225)
Supplement: Supplementary file 1 [file ijms-26-09225-s001.zip]

Archive with 1 entries (1 files):
- ijms-3806890-supplementary.pdf
